# Supplementary material for: Live Cell Imaging by Single-Shot Common-Path Wide Field-of-View Reflective Digital Holographic Microscope
Source: Sensors (Basel). 2024 Jan 23;24(3):720. doi: 10.3390/s24030720 (PMC10857047; doi:10.3390/s24030720)
Supplement: Supplementary file 1 [file sensors-24-00720-s001.zip]

Archive with 1 entries (1 files):
- sensors-2815847-supplementary.avi
